# Supplementary material for: Impact of sternotomy and pericardiotomy on cardiopulmonary haemodynamics in a large animal model
Source: Exp Physiol. 2023 Mar 9;108(5):762–71. doi: 10.1113/EP090919 (PMC10988510; doi:10.1113/EP090919)
Supplement: Supplementary file 1 — Statistical Summary Document [file EPH-108-762-s001.xlsx]

## Sheet: Statistical Summary Table
Statistical Summary Document
Manuscript Title:	Impact of sternotomy and pericardiotomy on cardiopulmonary hemodynamics in a large animal model
Authors:	Mathilde Emilie Kirk, Victor Tang Merit, Niels Moeslund, Simone Juel Dragsbaek, Jacob Valentin Hansen, Asger Andersen, Mads Dam Lyhne
Animal model used, if applicable:	Swine
Underlying hypothesis:	This study aimed to quantify the effects of sternotomy and pericardiotomy on cardiopulmonary hemodynamics in a large animal model
Definitions of ‘n’:	n = number of animals
Statistical summary table:
Experimental question number	Finding/ conclusion	Experimental location/variable	Mean value	Standard Deviation	n	Exact P value	Figure/table in which data are presented	Units	Data comparisons	Statistical test	Any other experimental factors	Comments
Multiple tests of the same question are shown in different rows		e.g. cortex vs cerebellum or genotype	(or other summary statistic)	(SD)	(value)	If P is considered significant against a stated confidence limit, authors may indicate this in bold.The exact value must be stated unless P is less than 0.0001, in which case < is permitted.			e.g. WT vs KO		e.g. subjects’ age or sex	e.g. observation
1		HR	61 53 51	17 8 7	7	0.122	Figure 2, Table S1	min^-1		One-way ANOVA of repeated measurements
2		MAP	75 71 63	10 8 10	7	0.027	Figure 2, Table S1	mmHg		One-way ANOVA of repeated measurements
3		CO	6600 5100 4800	[5300-8500] [4600-6000] [4100-5700]	7	0.052	Figure 2, Table S1	mL/min		Friedman test
4		SV	177 106 106	18 22 29	7	0.227	Figure 2, Table S1	mL		One-way ANOVA of repeated measurements
5		mPAP	20 18 16	5 5 4	7	0.006	Figure 2, Table S1	mmHg		One-way ANOVA of repeated measurements
6		CVP	3 3 3	2 2 2	7	0.619	Figure 2, Table S1	mmHg		One-way ANOVA of repeated measurements
7		PCWP	8 8 8	4 3 4	5	0.670	Table 2, Table S1	mmHg		One-way ANOVA of repeated measurements
8		PVR	144 140 120	40 39 20	7	0.263	Table 2, Table S1	dynes/s/cm^-5		One-way ANOVA of repeated measurements
9		SVR	900 1036 954	304 286 279	7	0.117	Table 2, Table S1	dynes/s/cm^-5		One-way ANOVA of repeated measurements
10		PVR/SVR	0.180 0.154 0.142	0.095 0.087 0.069	7	0.065	Table 2, Table S1			One-way ANOVA of repeated measurements
11		Arterial pH	7.45 7.44 7.45	0.03 0.03 0.03	7	0.303	Table 2, Table S1			One-way ANOVA of repeated measurements
12		PaCO2	6.31 6.41 6.25	0.47 0.33 0.35	7	0.296	Table 2, Table S1	kPa		One-way ANOVA of repeated measurements
13		PaO2	10.80 10.70 10.80	[8.66-19.40] [8.17-18.70] [9.21-17.40]	7	0.964	Table 2, Table S1	kPa		Friedman test
14		PaO2/PaCO2	2.01 2.00 2.04	0.72 0.76 0.69	7	0.863	Table S1			One-way ANOVA of repeated measurements
15		PaO2/FiO2	0.51 0.51 0.51	0.08 0.11 0.08	7	0.886	Table S1	kPa/%		One-way ANOVA of repeated measurements
16		Arterial saturation	96.3 95.6 96.0	3.0 4.6 4.1	7	0.607	Table S1	%		One-way ANOVA of repeated measurements
17		Arterial O2 content	12.02 11.92 11.81	2.36 2.22 2.10	7	0.449	Table S1	mL/dL		One-way ANOVA of repeated measurements
18		Arteriovenous O2 difference	4.49 5.58 5.81	1.03 1.28 0.97	7	0.010	Figure 3, Table S1	mL/dL		One-way ANOVA of repeated measurements
19		Venous pH	7.40 7.39 7.39	0.03 0.03 0.03	7	0.015	Table S1			One-way ANOVA of repeated measurements
20		PvCO2	7.24 7.43 7.53	0.40 0.54 0.53	7	0.025	Figure 3, Table S1	kPa		One-way ANOVA of repeated measurements
21		PvO2	5.30 4.71 4.58	1.07 0.71 0.52	7	0.037	Table S1	kPa		One-way ANOVA of repeated measurements
22		Mixed venous saturation	59.8 51.0 49.2	12.7 11.7 8.3	7	0.010	Figure 3, Table S1	%		One-way ANOVA of repeated measurements
23		Mixed venous O2 content	7.54 6.34 6.01	2.35 2.05 1.56	7	0.017	Table S1	mL/dL		One-way ANOVA of repeated measurements
24		Shunt fraction	0.082 0.078 0.069	0.066 0.078 0.067	7	0.637	Table S1	%		One-way ANOVA of repeated measurements
25		Physiological dead space	2 11 19	21 20 25	7	0.043	Figure 3, Table S1	mL		One-way ANOVA of repeated measurements
26		EtCO2	6.3 6.3 6.0	0.6 0.5 0.5	7	0.018	Figure 3, Table S1	kPa		One-way ANOVA of repeated measurements
27		Ppeak	18 17 15	3 3 2	7	0.009	Figure 3, Table S1	cmH2O		One-way ANOVA of repeated measurements
28		Pmean	10 10 9	[8-11] [7-10] [7-9]	7	0.004	Table S1	cmH2O		Friedman test
29		LV ESP	89 85 81	11 8 7	7	0.076	Table 3, Table S1	mmHg		One-way ANOVA of repeated measurements
30		LV EDP	9 8 8	[8-9] [7-9] [7-9]	7	0.768	Table 3, Table S1	mmHg		Friedman test
31		LV ESV	53 44 46	21 18 13	7	0.145	Table 3, Table S1	mL		One-way ANOVA of repeated measurements
32		LV EDV	172 202 224	[157-225] [174-218] [181-233]	7	0.486	Table 3, Table S1	mL		Friedman test
33		LV EF	72 73 76	[55-74] [68-75] [70-78]	7	0.027	Figure 4, Table S1	%		Friedman test
34		LV Ea	0.659 0.611 0.521	[0.573-1.625] [0.513-0.870] [0.422-0.638]	7	0.016	Figure 4, Table S1	mmHg/mL		Friedman test
35		LV SW	8876 9475 10397	3644 3835 2289	7	0.116	Table 3, Table S1	mmHg*mL		One-way ANOVA of repeated measurements
36		LV dP/dt min	1571 1413 1372	160 305 280	7	0.057	Table 3, Table S1	mmHg/s		One-way ANOVA of repeated measurements
37		LV dP/dt max	-1940 -1711 -1547	502 331 265	7	0.121	Table S1	mmHg/s		One-way ANOVA of repeated measurements
38		LV tau	34 36 38	4 4 3	7	0.005	Table 3, Table S1	ms		One-way ANOVA of repeated measurements
39		LV Ees	0.378 0.491 0.571	[0.251-0.677] [0.366-1.237] [0.327-0.828]	6	0.052	Table 3, Table S1	mmHg/mL		Friedman test
40		LV Eed	0.079 0.072 0.043	[0.052-0.125] [0.052-0.222] [0.034-0.045]	6	0.052	Table 3, Table S1	mmHg/mL		Friedman test
41		LV PRSW	53.2 54.8 56.3	13.2 19.3 15.9	6	0.674	Table S1	mmHg		One-way ANOVA of repeated measurements
42		LV PVA/EDV	85.6 67.7 68.1	20.6 19.6 18.4	6	0.115	Table S1			One-way ANOVA of repeated measurements
43		LV Ees/Ea	0.523 0.852 1.110	0.260 0.282 0.546	6	0.014	Figure 4, Table S1			One-way ANOVA of repeated measurements
44		RV ESP	32 31 32	4 3 3	7	0.909	Table 3, Table S1	mmHg		One-way ANOVA of repeated measurements
45		RV EDP	5 7 7	2 2 3	7	0.034	Table 3, Table S1	mmHg		One-way ANOVA of repeated measurements
46		RV ESV	28 30 31	19 20 18	7	0.370	Table 3, Table S1	mL		One-way ANOVA of repeated measurements
47		RV EDV	149 174 175	57 67 58	7	0.548	Table 3, Table S1	mL		One-way ANOVA of repeated measurements
48		RV EF	75 73 75	16 12 8	7	0.671	Figure 4, Table S1	%		One-way ANOVA of repeated measurements
49		RV Ea	0.286 0.370 0.397	0.132 0.140 0.261	6	0.421	Figure 4, Table S1	mmHg/mL		One-way ANOVA of repeated measurements
50		RV SW	1863 2088 1857	[1306-3348] [1190-2287] [1089-2678]	7	0.305	Table 3, Table S1	mmHg*mL		Friedman test
51		RV dP/dt min	429 390 357	69 114 105	7	0.176	Table 3, Table S1	mmHg/s		One-way ANOVA of repeated measurements
52		RV dP/dt max	-513 -473 -455	70 85 65	7	0.106	Table S1	mmHs/s		One-way ANOVA of repeated measurements
53		RV tau	39 61 65	[36-63] [48-77] [46-79]	7	0.021	Table 3, Table S1	ms		Friedman test
54		RV Ees	0.548 0.474 0.425	0.339 0.328 0.217	7	0.295	Table 3, Table S1	mmHg/mL		One-way ANOVA of repeated measurements
55		RV Eed	0.063 0.043 0.019	[0.040-0.073] [0.021-0.060] [0.008-0.146]	7	0.192	Table 3, Table S1	mmHg/mL		Friedman test
56		RV PRSW	15.9 12.2 13.8	8.2 6.6 6.7	7	0.251	Table S1	mmHg		One-way ANOVA of repeated measurements
57		RV PVA/EDV	19.2 16.1 17.7	8.6 8.2 10.5	7	0.584	Table S1			One-way ANOVA of repeated measurements
58		RV Ees/Ea	2.359 1.436 1.391	1.208 0.741 0.458	6	0.430	Figure 4, Table S1			Friedman test
